# Supplementary material for: Instant Cascara Beverage as a Neuroimmune Modulator of the Brain–Gut Axis: Sex-Dependent Effects in Healthy Rats
Source: Int J Mol Sci. 2025 Nov 3;26(21):10691. doi: 10.3390/ijms262110691 (PMC12609599; doi:10.3390/ijms262110691)
Supplement: Supplementary file 1 [file ijms-26-10691-s001.zip]

Archive with 1 entries (1 files):
- ijms-3767786-supplementary.pdf
